# Supplementary material for: In and out of Replication Stress: PCNA/RPA1-Based Dynamics of Fork Stalling and Restart in the Same Cell
Source: Int J Mol Sci. 2025 Jan 14;26(2):667. doi: 10.3390/ijms26020667 (PMC11765805; doi:10.3390/ijms26020667)
Supplement: Supplementary file 1 [file ijms-26-00667-s001.zip]

Archive with 15 entries (15 files):
- Supplementary_Materials_Replication_Stress.pdf
- Video_1_HU-treated RPA1PCNA with airyscan.mp4
- Video_10_20h HU+ATRi+ATMi-treated RPA1PCNA.mp4
- Video_11_HU+MRE11i RPA1PCNA .mp4
- Video_12_HU+MRE11i+ATRi-treated RPA1PCNA.mp4
- Video_13_HU-treated RAD18PCNA.mp4
- Video_14_HU+ATRi-treated RAD18PCNA.mp4
- Video_2_HU+ATRi-treated RPA1PCNA with airyscan.mp4
- Video_3_HU-treated RPA1PCNA.mp4
- Video_4_3h HU-treated RPA1PCNA.mp4
- Video_5_20h HU-treated RPA1PCNA.mp4
- Video_6_HU+ATRi-treated RPA1PCNA.mp4
- Video_7_20h HU+ATRi-treated RPA1PCNA.mp4
- Video_8_HU+ATMi-treated RPA1PCNA.mp4
- Video_9_HU+ATRi+ATMi-treated RPA1PCNA.mp4
